# Supplementary material for: PIPKIγ Regulates CCL2 Expression in Colorectal Cancer by Activating AKT-STAT3 Signaling
Source: J Immunol Res. 2019 Nov 3;2019:3690561. doi: 10.1155/2019/3690561 (PMC6874988; doi:10.1155/2019/3690561)
Supplement: Supplementary 2 — Supplementary Material Table 1 is “Q-PCR primers used in this study”. [file 3690561.f2.xlsx]

## Sheet: Sheet1
Primer Name	sequnce(forward)	sequnce(reverse)
18S	TGCGAGTACTCAACACCAACA	GCATATCTTCGGCCCACA
PIP5K1C	AGACCGTCATGCACAAGGAG	CAGTACAGCCCATAGAACTTGG
CSF1(M-CSF)	AGACCTCGTGCCAAATTACATT	AGGTGTCTCATAGAAAGTTCGGA
CSF2(GM-CSF)	TCCTGAACCTGAGTAGAGACAC	TGCTGCTTGTAGTGGCTGG
CCL2	CAGCCAGATGCAATCAATGCC	TGGAATCCTGAACCCACTTCT
CCL5	CCAGCAGTCGTCTTTGTCAC	CTCTGGGTTGGCACACACTT
IL4	AAACTTTGAACAGCCTCACAGAGCA	AGCCTTTCCAAGAAGTTTTCCAACG
IL10	TCAAGGCGCATGTGAACTCC	GATGTCAAACTCACTCATGGCT
IL13	CCTCATGGCGCTTTTGTTGAC	TCTGGTTCTGGGTGATGTTGA
TGFB1	GGCCAGATCCTGTCCAAGC	GTGGGTTTCCACCATTAGCAC
CCL2(chip-PCR)	TGGCACCCCATCCTCCCCATT	CTCTCGGTTCCTCTGGCTGCT
